# Supplementary material for: Alpha oscillatory activity is causally linked to working memory retention
Source: PLoS Biol. 2023 Feb 13;21(2):e3001999. doi: 10.1371/journal.pbio.3001999 (PMC9983870; doi:10.1371/journal.pbio.3001999)
Supplement: S1 Data — (XLSX) [file pbio.3001999.s014.xlsx]

## Sheet: Figure 4A
in-phase	anti-phase
0.0533146	-0.0799978
-0.0840522	-0.0586243
-0.0768566	0.116532
-0.14191	-0.2921
0.0198714	0.0669066
0.302817	0.0160475
0.0914505	-0.0297239
-0.0494099	0.145903
0.0453036	-0.112597
-0.068103	-0.130472
-0.0231794	0.0143483
-0.104397	-0.214311
-0.10778	-0.00867067
0.00436564	0.165903
0.100139	0.0482945
-0.00915142	0.00372991
-0.0593043	0.0293797
0.0950921	-0.021401
0.151152	0.000877484
0.0554633	-0.12415
0.106659	-0.0491792
-0.106986	-0.161839
-0.052	-0.0606018
0.102051	-0.077604
0.132412	-0.0178602
0.17182	0.00386637
-0.269942	-0.157551
-0.0166236	-0.111619
-0.146404	-0.155324
0.162684	-0.0915154
-0.000674562	-0.221412
0.0796131	-0.0888281
-0.00732311	-0.220885
0.0442142	-0.137278
0.033717	0.240274
-0.0175225	0.0948009
-0.0704735	-0.00865721
0.0792278	0.180507
-0.101849	-0.0580151

## Sheet: Figure 4B
in-phase	anti-phase
0.235188	-0.253802
-0.133049	-0.0337078
0.371556	-0.306815
-0.9138	0.485885
0.248877	-0.254798
0.732572	-0.258399
0.273918	-0.301029
-0.609364	0.0943282
0.052302	0.0402753
0.347582	0.00884066
-0.0387939	0.00464569
0.0140118	0.146914
-0.18287	-0.486865
-0.124892	-0.0119367
0.171512	-0.395546
0.327064	-0.162912
0.231032	0.150782
-0.164096	-0.269843
-0.0515124	0.295352
0.256215	0.0562167
0.497075	0.366908
-0.0171813	0.0973402
-0.0601421	0.134419
0.417465	0.0460648
0.518438	-0.566712
-0.0820571	-0.324823
-0.0594575	-0.454441
0.00734251	0.198483
0.331261	-0.0945207
0.0227389	-0.680373
-0.360193	-0.427242
-0.00555281	0.155661
-0.353476	-0.22666
0.0933954	0.0803853
0.00480418	-0.534056
-0.195591	0.125486
0.303101	-0.235142
0.494557	-0.40351
0.628712	0.600889

## Sheet: Figure 4C
in-phase	anti-phase
0.007807	-0.0168563
-0.0183054	-0.023244
-0.0113427	0.013668
-0.0652705	0.0478319
0.0187527	0.0150835
0.0358925	-0.0226663
0.0446486	-0.047411
0.0429805	-0.0664035
0.0228656	-0.00454658
0.0222726	0.0450476
-0.0248011	0.0117891
-0.00475467	0.0441471
-0.0122872	-0.0518316
-0.0264298	0.0186492
0.0247101	-0.0106423
0.00895138	0.00962793
0.00363745	0.00343003
0.00292302	0.00895069
0.0376273	-0.0718188
-0.00412418	-0.0104583
-0.000692122	-0.00465831
0.0279554	0.0114569
-0.0211198	-0.0354815
-0.00207359	-0.00392966
0.0322333	-0.00911455
0.0158718	-0.047576
-0.041387	-0.0384798
0.0308855	-0.0805968
-0.00574604	0.00813316
0.0361511	0.0329973
0.0366928	-0.015849
-0.00992356	0.0156547
0.0368361	-0.041987
-0.0391148	-0.00596882
-0.0227603	-9.42919e-05
-0.00285871	-0.0383615
0.00664704	-0.0178051
-0.0144561	-0.0560246
0.0427538	0.0396762

## Sheet: Figure 5A
RCS_inphase	alpha power_inphase			RCS_antiphase	alpha power_antiphase
0.0533146	0.235188			-0.0799978	-0.253802
-0.0840522	-0.133049			-0.0586243	-0.0337078
-0.0768566	0.371556			0.116532	-0.306815
-0.14191	-0.9138			-0.2921	0.485885
0.0198714	0.248877			0.0669066	-0.254798
0.302817	0.732572			0.0160475	-0.258399
0.0914505	0.273918			-0.0297239	-0.301029
-0.0494099	-0.609364			0.145903	0.0943282
0.0453036	0.052302			-0.112597	0.0402753
-0.068103	0.347582			-0.130472	0.00884066
-0.0231794	-0.0387939			0.0143483	0.00464569
-0.104397	0.0140118			-0.214311	0.146914
-0.10778	-0.18287			-0.00867067	-0.486865
0.00436564	-0.124892			0.165903	-0.0119367
0.100139	0.171512			0.0482945	-0.395546
-0.00915142	0.327064			0.00372991	-0.162912
-0.0593043	0.231032			0.0293797	0.150782
0.0950921	-0.164096			-0.021401	-0.269843
0.151152	-0.0515124			0.000877484	0.295352
0.0554633	0.256215			-0.12415	0.0562167
0.106659	0.497075			-0.0491792	0.366908
-0.106986	-0.0171813			-0.161839	0.0973402
-0.052	-0.0601421			-0.0606018	0.134419
0.102051	0.417465			-0.077604	0.0460648
0.132412	0.518438			-0.0178602	-0.566712
0.17182	-0.0820571			0.00386637	-0.324823
-0.269942	-0.0594575			-0.157551	-0.454441
-0.0166236	0.00734251			-0.111619	0.198483
-0.146404	0.331261			-0.155324	-0.0945207
0.162684	0.0227389			-0.0915154	-0.680373
-0.000674562	-0.360193			-0.221412	-0.427242
0.0796131	-0.00555281			-0.0888281	0.155661
-0.00732311	-0.353476			-0.220885	-0.22666
0.0442142	0.0933954			-0.137278	0.0803853
0.033717	0.00480418			0.240274	-0.534056
-0.0175225	-0.195591			0.0948009	0.125486
-0.0704735	0.303101			-0.00865721	-0.235142
0.0792278	0.494557			0.180507	-0.40351
-0.101849	0.628712			-0.0580151	0.600889

## Sheet: Figure 5B
RCS_inphase	PLI_inphase			RCS_antiphase	PLI_antiphase
0.0533146	0.007807			-0.0799978	-0.0168563
-0.0840522	-0.0183054			-0.0586243	-0.023244
-0.0768566	-0.0113427			0.116532	0.013668
-0.14191	-0.0652705			-0.2921	0.0478319
0.0198714	0.0187527			0.0669066	0.0150835
0.302817	0.0358925			0.0160475	-0.0226663
0.0914505	0.0446486			-0.0297239	-0.047411
-0.0494099	0.0429805			0.145903	-0.0664035
0.0453036	0.0228656			-0.112597	-0.00454658
-0.068103	0.0222726			-0.130472	0.0450476
-0.0231794	-0.0248011			0.0143483	0.0117891
-0.104397	-0.00475467			-0.214311	0.0441471
-0.10778	-0.0122872			-0.00867067	-0.0518316
0.00436564	-0.0264298			0.165903	0.0186492
0.100139	0.0247101			0.0482945	-0.0106423
-0.00915142	0.00895138			0.00372991	0.00962793
-0.0593043	0.00363745			0.0293797	0.00343003
0.0950921	0.00292302			-0.021401	0.00895069
0.151152	0.0376273			0.000877484	-0.0718188
0.0554633	-0.00412418			-0.12415	-0.0104583
0.106659	-0.000692122			-0.0491792	-0.00465831
-0.106986	0.0279554			-0.161839	0.0114569
-0.052	-0.0211198			-0.0606018	-0.0354815
0.102051	-0.00207359			-0.077604	-0.00392966
0.132412	0.0322333			-0.0178602	-0.00911455
0.17182	0.0158718			0.00386637	-0.047576
-0.269942	-0.041387			-0.157551	-0.0384798
-0.0166236	0.0308855			-0.111619	-0.0805968
-0.146404	-0.00574604			-0.155324	0.00813316
0.162684	0.0361511			-0.0915154	0.0329973
-0.000674562	0.0366928			-0.221412	-0.015849
0.0796131	-0.00992356			-0.0888281	0.0156547
-0.00732311	0.0368361			-0.220885	-0.041987
0.0442142	-0.0391148			-0.137278	-0.00596882
0.033717	-0.0227603			0.240274	-9.42919e-05
-0.0175225	-0.00285871			0.0948009	-0.0383615
-0.0704735	0.00664704			-0.00865721	-0.0178051
0.0792278	-0.0144561			0.180507	-0.0560246
-0.101849	0.0427538			-0.0580151	0.0396762

## Sheet: Figure 6A
inphase_5 letter	antiphase_5 letter			inphase_7 letter	antiphase_7 letter
-0.00264751	-0.172973			-0.110684	-0.177717
-0.0357738	0.00557743			-0.0893086	0.0180715
-0.0932297	-0.184592			0.0938374	-0.129374
0.130537	-0.257746			0.0546049	-0.0952637
-0.127978	-0.00724846			0.00473058	-0.0445166
-0.0949774	0.00508053			0.0725666	-0.270615
0.127077	-0.0415805			-0.00921936	-0.113266
-0.143167	-0.148317			-0.0708779	-0.138117
-0.0395529	0.0438136			0.27421	-0.121791
0.0326037	0.0320603			0.0655692	0.0294574
0.024498	-0.166249			-0.184918	0.0335432
0.112164	0.115598			-0.0101869	0.0296163
-0.173063	0.104014			-0.0184735	-0.0648571
-0.127194	0.118257			-0.0923168	0.05673
0.0542641	-0.100036			-0.0905746	-0.165333
0.0148467	0.159014			0.0747589	0.00419419
0.150932	-0.132964			0.194982	0.148847
0.203033	0.047238			0.0847356	-0.180829
-0.0325029	0.0129488			-0.0878018	-0.0193115
0.109363	0.13731			-0.0804422	-0.0164259
-0.092811	0.0841789			0.0261471	-0.10476
0.183424	-0.00371107			0.0802283	0.0721478
0.181789	-0.0591412			0.0595415	-0.0803879
-0.0548111	-0.0914271			-0.0197685	-0.0400635
0.0534328	0.00141068			0.171657	-0.00938146
0.0757475	0.0998173			0.0497418	-0.168856
0.070596	-0.131029			0.126137	0.0625068
-0.0661332	-0.00641156			-0.0612882	0.0522017
0.22441	-0.0166508			0.0295972	-0.158401
0.240109	0.126938			0.171534	0.0244098
-0.0532871	-0.0558506			0.169055	-0.0961306

## Sheet: Figure 6B
inphase_5 letter	antiphase_5 letter			inphase_7 letter	antiphase_7 letter
0.364406	-0.467413			0.125289	-0.0703565
-0.614808	-0.654963			-0.317746	-0.448569
-0.185387	-0.548813			-0.445388	0.368282
-0.771287	0.148429			-0.363279	0.292273
-0.018587	0.430847			0.819993	0.367614
0.4729	-0.0117691			0.707976	0.0925125
0.287525	0.103765			-0.271018	0.0746586
0.180408	0.351922			-0.303226	-0.270063
0.472251	0.478031			0.889097	-0.305845
0.184751	-0.363547			-0.0838588	-0.211124
0.432575	0.330493			0.00496065	0.00620034
0.239804	-0.295125			-0.0242438	-0.276951
-0.0362206	-0.0282468			0.0185552	0.391339
0.660184	0.142389			0.15121	-0.383988
0.0797604	-1.18123			0.849754	-0.330155
-0.442755	-0.301935			0.0434092	-0.143408
0.191932	-0.180021			-0.0739588	-0.104088
-0.0819139	-0.220661			0.0103203	-0.044308
0.526482	0.2861			0.827216	-0.0699406
0.189291	0.337856			0.0353218	-0.071507
0.30367	0.109967			0.0199586	0.0401487
0.22873	-0.215512			-0.136892	-1.0157
-0.112534	0.453747			-0.526622	0.524447
0.823122	-0.206164			0.973021	-0.0249642
-0.642352	-0.465022			-0.033013	-0.413345
0.493663	-0.144771			0.534048	-0.127035
-0.155775	-0.362025			-0.686258	-1.06765
0.713389	-0.430322			0.867855	-0.593882
0.403599	0.268693			0.451325	-0.153109
-0.353521	-0.349118			-0.44393	-0.338985
-0.0376202	0.466009			0.113889	0.991744

## Sheet: Figure 6C
inphase_5 letter	antiphase_5 letter			inphase_7 letter	antiphase_7 letter
0.0383134	0.0692806			-0.0553169	-0.0508025
0.0189802	-0.0287507			0.0844954	0.0410735
-0.147859	-0.0252496			0.0025133	0.0693009
-0.0026276	-0.0609871			-0.0801534	-0.0888374
0.0622451	-0.0811087			-0.0183342	-0.0995055
-0.0026754	-0.0416143			-0.0217774	-0.0779514
-0.00970614	0.14339			-0.0344663	-0.0292656
0.0402638	-0.0665232			0.0538573	-0.0312976
-0.0143175	-0.00162227			0.00421905	-0.0122909
-0.00755632	-0.0263962			-0.0142185	-0.0531845
-0.00524964	0.00074079			0.075132	-0.04543
-0.097638	-0.0824797			-0.0442161	-0.0414481
-0.0191838	0.0125869			-0.0967913	-0.0428735
-0.0344664	-0.0407153			-0.0345243	0.00969862
0.0549393	-0.0404816			0.0267984	-0.0715795
-0.0448105	0.0226961			0.0571583	-0.0529878
-0.00569133	-0.00588405			0.0523777	-0.0190464
0.0352706	-0.0922646			0.0544323	0.140777
0.0378385	-0.023803			-0.0550321	0.00643995
0.0077516	0.0572427			-0.0562418	-0.0117217
0.0576022	0.020896			0.0614625	-0.000832305
0.0167112	0.00517408			0.067649	-0.00603459
0.0229872	0.0481885			0.0381406	0.0857078
0.0278727	0.0315708			-0.0385116	-0.0898752
-0.00512139	0.000732827			-0.0259248	0.00359655
-0.0320258	0.0118888			-0.0085313	0.0512841
0.0190271	-0.0594045			0.0865128	-0.00280336
0.0400804	-0.0321145			-0.0607077	0.0536371
-0.0318316	0.0653967			-0.0429057	-0.0523682
-0.0471702	-0.103316			0.0637897	0.054029
0.0189311	-0.00143575			0.0725011	-0.00454939

## Sheet: Figure 7A
inphase	antiphase
-0.085056	0.0276635
0.0814365	-0.0214576
-0.164959	-0.0684099
-0.0155451	0.0925802
0.164176	0.033887
-0.155834	0.0374811
-0.0166471	-0.0656767
0.0230064	-0.100696
0.0502419	-0.0991007
0.0795607	0.0853437
-0.0363388	-0.0424436
-0.0431317	-0.188757
0.0260771	-0.182697
-0.0065361	-0.104579
0.0861763	0.00452094
0.0827517	0.0788987
-0.315349	-0.100287
0.00434941	0.0707214
-0.162699	0.125189
-0.1379	-0.0974033
0.0159219	0.0766069
0.0608306	0.132405
-0.11349	-0.209946
-0.0163905	0.0333442
-0.0399016	0.156573
-0.0581074	0.0281139
0.0157714	0.0662337
0.0789227	-0.104704
-0.0952667	-0.0603512
-0.0661312	0.0705411
0.152539	-0.0193045
-0.121485	-0.0403059
0.0840926	-0.231116
0.0624725	-0.113283
-0.0482572	-0.0439104
-0.072235	-0.0132336
0.061883	-0.0661179
0.227158	-0.079428
-0.0971138	0.0393531
-0.126661	-0.148413
-0.26649	-0.177498
-0.211612	-0.0590132
0.0418282	-0.0820424

## Sheet: Figure 7B
inphase	antiphase
-0.105916	0.162026
0.251345	-0.231539
0.388874	-0.034785
0.0921642	0.296778
-0.102605	0.0121138
0.207854	0.162204
-0.260743	-0.580309
0.159408	0.283084
0.196733	0.306805
-0.0507718	-0.10086
-0.251027	-0.290924
0.257874	-0.219962
0.385993	-0.00326361
0.18519	-0.171206
-0.140223	0.121469
0.473631	-0.057862
0.447158	0.0298002
0.0200363	0.0775051
-0.19486	-0.0350143
-0.118656	0.0750829
-0.198101	-0.0293961
-0.198754	-0.0365913
-0.192961	0.107958
-0.104204	0.0742908
-0.162144	0.389426
0.0112209	0.061532
0.0305367	-0.276101
0.239261	0.0979728
-0.0882134	0.113588
-0.0380408	0.0182482
0.0373771	0.19523
0.0832599	-0.0395748
0.104652	-0.295297
0.251654	0.429623
0.0835268	-0.126414
-0.204633	-0.369663
0.0310061	0.0145386
-0.257413	0.169399
-0.171548	0.06039
0.302773	-0.266818
0.23398	0.464456
0.137213	0.355402
0.0953624	-0.173572

[truncated: 23 more sheets: Figure 7C, Figure 7D, S1 Fig, S2A Fig, S2B Fig, S3A Fig, S3B Fig, S4 Fig, S5 Fig, S6 Fig, S7A Fig, S7B Fig, S7C Fig, S8A Fig, S8B Fig, S9A Fig, S9B Fig, S10 Fig, S11 Fig, S12A Fig …]
